# Supplementary material for: Desiccation Stress Tolerance in Porphyra and Pyropia Species: A Latitudinal Analysis along the Chilean Coast
Source: Plants (Basel). 2022 Dec 20;12(1):12. doi: 10.3390/plants12010012 (PMC9824847; doi:10.3390/plants12010012)
Supplement: Supplementary file 1 [file plants-12-00012-s001.zip]

Archive with 1 entries (1 files):
- plants-2095258-supplementary.pdf
